# Supplementary material for: Care Cascade for targeted tuberculosis testing and linkage to Care in Homeless Populations in the United States: a meta-analysis
Source: BMC Public Health. 2018 Apr 12;18:485. doi: 10.1186/s12889-018-5393-x (PMC5897923; doi:10.1186/s12889-018-5393-x)
Supplement: Supplementary file 2 — Data extraction sheet. (XLSX 56 kb) [file 12889_2018_5393_MOESM2_ESM.xlsx]

## Sheet: Extraction
author	pub_year	doc_type	other_doc_type	objective	condition	IDU_subpop	study_design	start_year	end_year	duration	state	county_city	urbanicity	target_pop	eligibility	rec_method	other_rec_method	other_rec_venue	test_site	test_read_site	test_type	other_test_type	test_name	specimen	other_specimen	barriers	strategies	Cash_incentives	Incentive_cat	age_range	mean_age	demographics	pct_homeless	COMMENTS	reached	refused	recruited	consented	tested	tst_read	prov_positive	C_tests	inconclusive	Valid_results	Positive	given_results	Aware	Tx_ref	first_tx_appt
McAdam	2009	Peer reviewed article	-8	Evaluation	TB	No	Retrospective single-arm cohort	1992	2006	14 years	New York	New York	Urban	Homeless persons attending shelters and drop-in facilities	Individuals with no previous TST, prior negative tests or unclear prior test results were offered a TB evaluation. TST was not offered to those with a convincing past history of TB or a documented or convincing history of a previous positive TST.	Other venue-based	-8	Multiple venue types: shelters and drop-in centers	Shelters and drop in centers	Shelters and drop in centers	TST	-8	-9	-8	-8	-8	-8	-8	-9	-9	-9	-9	1	-8	-9	-9	-9	-9	24320	21047	3661	-8	19	21028	3660	-8	-9	-9	-9
Kong	2002	Peer reviewed article	-8	Evaluation	TB	No	Single arm cohort	1995	1998	48 months	Colorado	Denver	Urban	Residents of communal shelters and residential drug and alcohol treatment programs	"Identified as homeless or in the residential drug/alcohol treatment programsbetween January 1995 and December 1998." Unclear what "identified as homeless means, or whether residential treatment programs also treated stably housed persons.	Other venue-based	-8	Shelters and alcohol/drug residential treament programs	They provide tuberculin skin testing at some overnight shelters and at a day shelter and a clinic for the homeless.	Shelters and a clinic	TST	-8	-9	-8	-8	-8	Individuals who want to stay at the shelters longer than 5 days are required to undergoe TB screening. After completion of screening, homeless persons were given a card from the clinic that allowed them to remain in one of the shelters for up to 6 months.	After completion of screening, homeless persons were given a card from the clinic that allowed them to remain in one of the shelters for up to 6 months.	Non-monetary	-9	-9	-9	-9	-8	-9	-9	-9	-9	-9	10027	-8	-8	0	10027	1284	-8	-9	-9	-9
Alexander	2011	Other	TB Notes	Evaluation	TB	No	single arm cohort	2009	2011	-9	Indiana	-9	-9	homeless individuals living in Indiana	-9	Multiple (specify)	Venue based and street outreach	homeless shelters, health fairs and another event offering lega, social and health services to the homeless	-9	-9	Other	IGRA and TST	Multiple tests used, including Quantiferon and T-Spot	blood	-8	Getting people their results. They switched to IGRA at the beginning so they could at least determine the prevalence. plus low follow-up rate for evaluation, social and medical barriers to treatment adherence.	Homeless social, legal, health services event component: individuals who returned for their results received an incentive, and transportation was immediately provided for those with positive results so that they could receive chest x-rays, get medically examined, and start treatment. Plus, second incentive for medical evaluation, use of IGRA, and placing site for results receipt in a location wit…	Homeless social, legal, health services event component: Individuals who returned for their results received a monetary incentive. Those who went to get medically examined also received another incentive.	Any monetary	-9	-9	-9	100	Test type: they specifically say they used IGRA for all testing except street outreach, which they didn't specify the test type for. However, the results they report that "There have been 185 (13%) individuals with positive TB test results (+QFN, TSPOT.TB, or TST)". Although in the article they keep using the term IGRA. The above implies that some TST were placed as well so we listed both test ty…	-9	-9	-9	-9	-9	-9	-8	-8	0	1421	185	-9	-9	-9	158
Lashley	2007	Peer reviewed article	-8	Evaluation	TB	No	Single arm cohort	2005	2007	18 months	Maryland	Baltimore	urban	homeless residents and recent graduates of a residential addictions recovery program in a faith-based, inner-city mission	A resident at the mission. No other criteria provided.	Shelter-based	-8	-8	-9	-9	TST	-8	-9	-8	-8	Lack of knowledge about TB epidemiology, employment that did not offer time off for clinic appointments	As part of this program, student nurses developed and implemented a Mission-wide TB education program to educate residents on risk factors, methods of transmission, and ways of preventing and controlling the spread of TB. This intervention addressed a need to provide accessible and culturally sensitive health information. In addition, plus "coaching" to encourage clinic attendance and medication …	Incentive gift cards to a local drug store ($10 and $20 amounts) were given out throughout the program to encourage residents to receive PPD screenings and return for follow-up readings, to encourage residents to keep clinic appointments, and to reward residents with LTBI who adhered to treatment goals.	Non-monetary	21-65	40.5 yrs	100% Male | 79% African American; 20% White; <1% other | 30% IDU | 7% HIV positive.	1	-8	-9	-9	-9	-9	-9	282	-8	-8	0	282	46	-8	-9	46	46
Cheung	2002	Peer reviewed article	-8	Unclear/hybrid	TB	No	Cross-sectional	1995	2000	57-58 months	California	Menlo Park	urban	Homeless veterans admitted into the VA Domicilary Care residential treatment program	A residential patient at the VA Domiciliary care residential treatment program	HCF-based	-8	-8	-9	-9	TST	-8	-9	-8	-8	-8	-8	-9	-9	18-64	43.5 yrs	96% Male |42.4% African American;42.4% White; 10.1% Hispanic; 4.5% other	1	objective: The state purpose of the "study" is to determin prevalence and risk factors, however, it is unclear if the testing itself was done for research purposes or to benefit the patients or public health.	829	-9	829	-9	829	829	-8	-8	0	829	173	-8	-9	-9	-9
Saez	2002	Conference abstract	-8	Unclear/hybrid	TB	No	Single-arm cohort	1990	1992	2 years	New York	New York City	urban	Mentally ill homeless men in New York city	men discharged to community living by a shelther's the on-site mental health program	Other	Testing through on-site mental health progrma in shelter, HCF AND shelter-based	-8	-9	-9	TST	-8	-9	-8	-8	-9	patients were accompanied to chest X-ray appointment.	-9	-9	-9	-9	100% Male | 77% African American; 16% Latino| 65.6% schizophrenic	1	start_year, end_year: Taken from Saez 1996, Tuberculosis and HIV among mentally ill men in a New York City shelter, letter to the editor in AJPH 86(9).	90	-9	-8	-9	85	85	-8	-8	10	75	33	-8	-9	33	33
Barry	1986	Peer reviewed article	-8	Evaluation	TB	No	Cross-sectional	1984	1984	4 nights	Massachusettes	Boston	urban	Homeless guests at the three largest shelters in Boston	-9	Shelter-based	-8	-8	At the shelter	At the shelter	TST	-8	-9	-8	-8	LTBI treatment was not offered because of "potential difficulties with follow-up."	A computer line listing of all data was generated and distributed to participating shelters before screening on each successive evening to avoid unnecessary repetition of tests. Incentives such as food vouchers and lottery tickets reported to be beneficial in other screening efforts were not utilized. Instead, shelter staff members familiar with the population and public health nurses were relied…	No incentives offered	None	<19 yrs- >70 yrs	43.5 yrs	88% Male	1	-8	750	-9	586	-9	362	187	-8	-8	0	187	42	-8	-9	-8	-8
Gelberg	1997	Peer reviewed article	-8	Research	TB	No	Single arm cohort	1991 or 1992	-9	-9	California	Los Angeles	urban	Homeless persons in Los Angeles	Participant in the RAND study. Participation in the RAND study was limited to persons who age 18+ and were homeless, defined as having spent one night in the last 30 days in a setting defined as a temporary shelter, not designed to be a shelter, or a temporary arrangement for which they did not pay, or in a program for homeless individuals that defined stays as temporary.	Other	A stratified sub-sample of the RAND study (a purposive sample of homeless individuals) was selected for longitudinal follow up. This study sample is those in that sub-sample that were locatable and available to participate 1 year later.	-8	"outdoor areas"	-9	TST	-8	-8	-8	-8	-9	-9	Participants received $5 for completing the health examination and $5 for returning to have their test results read. If they were positive, they were given an additional $10 if they returned with a letter from the doctor showing that they had followed up with a medical evaluation and xray	Any monetary	18+	38.9	78.9% Male | 56.7% African American; 16.6% White; 17.7% Hispanic; 9% Other | 82.7% bornin the US	0.774	Demographics: these are weighted.pct_homeless: 100% were homeless by RAND's definition at the time of enrollment into the panel, but may not have met RANDS definition at the time of the test. 22.6% had a "modal" shelter (type of shelter where they spend the most time in the past 30 days) or "housed." Some of these 22.6% may have still met RAND's definition of homelessness.	389	-9	363	-9	-9	260	-8	-8	0	260	87	-8	-9	-9	68.121
Paul	1993	Peer reviewed article	-8	Research	TB	No	Cross-sectional	1990	1990	one night	New York	New York City	urban	Homeless men staying at a shelter	no history of TB or positive skin test	Shelter-based	-8	-8	At the shelter	At the shelter	TST	-8	-8	-8	-8	-9	Notices were posted through out the shelter several days before the screening, and caseworkers who were in frequent contact with the men were encouraged to refer them to the screening. Coffee and a snack were also offered as an incentive for participation.	-9	Non-monetary	20-61	34.5	100% male | 78% African American; 22% Hispanic	1	-8	-9	-9	128	-9	128	101	-8	-8	3	98	72	-8	0	-9	-9
Sakai	1993	Peer reviewed article	-8	Research	TB	No	Cross-sectional	1996	1996	3 months	Louisiana	New Orleans	urban	homeless men at a downtown shelter	Willing to participate in an interview and be screened for alcohol use and psychotic symptoms	Shelter-based	-8	-8	At the shelter	At the shelter	TST	-8	-8	-8	-8	-9	-9	Those who returned to have their test results read received $5.	Any monetary	-8	38.9	100% Male | 58% African American; 39% White; 3% Hispanic | 22.7% have psychotic symptoms (based on clinical interview for the DSM-III-R phychotic screening section	1	-8	-9	-9	150	150	150	105	-8	-8	0	105	12	-8	-9	-9	-9
Neims	1992	Peer reviewed article	-8	Research	TB	No	Single arm cohort	-9	-9	-9	Maryland	Baltimore	urban	individuals who spent at least one night in a homeless shelter in the previous year.	Must have spent at least one night in the past year in a homeless shelter, have no history of a positive test and not have been tested in the last six months	Multiple (specify)	-8	Screening was performed on four separate occasions at a night shelter, and a day shelter,Christopher's Place. In addition, all persons who presented to Baltimore's Health Care for the Homeless Clinic during July 1991, and were identified as having spent a night in a shelter, were screened.	One of the two shelters or the clinic	The same shelters or the clinic the test was placed	TST	-8	-8	-8	-8	-9	When possible, cookies were provided at time of testing. Subjects received a pair of socks if they returned for their test results. Persons with positive PPDs were referred to the Baltimore City Health Department, Health Care for the Homeless Clinic, or their usual source of medical care. Bus tokens were provided to encourage compliance.	-9	Non-monetary	21-65	37.3	92.9% Male | 84.5% Black; 13.1% White; 2.4% Other	1	-8	-9	-9	84	-9	84	57	-8	-8	0	57	9	-8	0	9	7
Neims	1992	Peer reviewed article	-8	Research	TB	Yes	Single arm cohort	-9	-9	-9	Maryland	Baltimore	urban	individuals who spent at least one night in a homeless shelter in the previous year.	Must have spent at least one night in the past year in a homeless shelter, have no history of a positive test and not have been tested in the last six months	Multiple (specify)	-8	Screening was performed on four separate occasions at a night shelter, and a day shelter,Christopher's Place. In addition, all persons who presented to Baltimore's Health Care for the Homeless Clinic during July 1991, and were identified as having spent a night in a shelter, were screened.	One of the two shelters or the clinic	The same shelters or the clinic the test was placed	TST	-8	-8	-8	-8	-9	When possible, cookies were provided at time of testing. Subjects received a pair of socks if they returned for their test results. Persons with positive PPDs were referred to the Baltimore City Health Department, Health Care for the Homeless Clinic, or their usual source of medical care. Bus tokens were provided to encourage compliance.	-9	Non-monetary	-9	-9	100% IDU	1	-8	-9	-9	-9	-9	-9	12	-8	-8	0	12	1	-8	0	1	-9
Forman	2003	Peer reviewed article	-8	Unclear/hybrid	TB	No	Cross-sectional	2001	2001	9 days	Alaska	Anchorage	urban	homeless individuals in Anchorage	All interested in participating were eligble for screening. Only individuals with no previous positive test or history of TB were tested. Informed consent was required	Other venue-based	-8	A café that is attached to a homeless shelter	A café that is attached to a homeless shelter	A café that is attached to a homeless shelter	TST	-8	-8	-8	-8	Follow up for PPD readings was limited by the necessity of an individual to reside in the homeless shelter or seek meals at Bean's Café. During certain periods of the month, individuals may receive payments that allow for the reidence outside of the shelter and the ability to purchase food.	-9	$3 to a local grocery store was given upon return for results.	Non-monetary	-9	-9	78.1% Male | 54.1% Alaskan native; 11.5% American Indian; 6.6% African American; 21.3% White; 3.3% Islander; 3.3% Latino13% White; 2% Other	1	-8	-9	-9	61	-9	61	47	-8	-8	0	47	8	-8	3	-9	-9
McAdam	1990	Peer reviewed article	-8	Research	TB	No	Cross-sectional	1982	1988	73 months	New York	New York City	Urban	Homeless persons at a shelter	No history of a reactive TST	Shelter-based	-8	-8	At the shelter	At the shelter	TST	-8	-9	-8	-8	-9	-9	-9	-9	18-79	34.1	100% Male | 68.3% African American; 19.5% Hispanic; 10.6% White; .4% Asian; 1.1% other	1	-8	-9	-9	1853	-9	1690	1508	-8	-8	0	1508	452	-8	0	-9	-9
Bock	1999	Peer reviewed article	-8	Research	TB	No	Cross-sectional	1994	1996	27 months	Georgia	Atlanta	Urban	High risk inner city residents in Atlanta	-9	HCF-based	-8	-8	Mobile clinic	Mobile clinic	TST	-8	(Parke-Davis, Morris Plains, NJ)	-8	-8	The major limitations of this community- based tuberculin screening and preventive therapy project were the low proportion of infected indi- viduals who were eligible for isoniazid preventive therapy and the poor adherence with a complete regimen among those we intended to treat.	Individuals with positive TST at the homeless clinic were provided with bus tokens and directions to receive a CXR at the hospital. In addition to attempting to improve physical access to tuberculosis prevention services, we reduced financial barriers to services by providing screening, including chest radiography and follow-up treatment, free of charge	-9	None	-9	-9	-9	1	Demographics: not available for homeless clinic sub pop	-9	-9	-9	-9	2918	2002	-8	-8	0	2002	238	-8	-9	-9	-9
Morrow	1997	Peer reviewed article	-8	Research	TB	No	cross sectional	-9	-9	-9	New York	Yonkers	Urban	underserved men and women using the shelter's services (food, clinic, sleeping there)	People with history of positive PPD or tuberculosis disease were excluded.	Shelter-based	-8	-8	In the clinic at the homeless shelter	In the clinic at the homeless shelter	TST	-8	-9	-8	-8	-9	The authors attribute the high rate of return for test reading to the convenient testing location (inside of a homeless shelter) and incentive.	$5 if they returned to get their TST read	Any monetary	-9	38 yrs	82% male | 62% Black; 27% White; 11% Hispanic | 26% IDU ? 10% HIV positive	-9	duration: not reported, but this is a consecutive convenience sample so the duration was however long it took to get 105 people to consent. Therefore, short term (a matter or days) pct_homeless: The participants were either currently homeless, living in a shelter, or formerly homeless and using the soup kitchen located at the shelter.	-9	-9	-9	-9	105	100	-8	-8	5	95	5	-8	-9	-9	-9
Dewan	2006	Peer reviewed article	-8	Unclear/hybrid	TB	No	cross sectional	2003	2005	15 months	California	San Francisco	Urban	clients at a homeless clinic	Per guidelines, we excluded patients who were <17 years old, HIV-infected, immunocompromised, or pregnant and people with "TB risk factors" were screened	HCF-based	-8	-8	Homeless clinic	Homeless clinic	IGRA	-8	Quantiferon®-TB (Cellestis International, Carnegie, Australia)	blood	-8	Several operational challenges were noted during IGRA implementation. Same-day processing for specimens necessitated early and often inconvenient cut-off times for specimen collection, as well as use of a courier service. Patients attending afternoon or evening clinics were forced to return another morning for IGRA testing or to have a TST.	-9	-9	-9	-9	-9	-9	1	-9	-9	-9	-9	-9	2600	-8	-8	-8	41	2559	411	-9	-9	-9	274
Falchook	2000	Peer reviewed article	-8	Evaluation	TB	No	Single-arm cohort	1998	1999	6 months	Louisiana	New Orleans	Urban	homeless persons residing at a shelter in the inner city.	No prior positive TST	shelter-based	-8	-8	At New Orleans Mission Shelter	At New Orleans Mission Shelter	TST	-8	-9	-8	-8	-9	Patients were provided written reminders to return for TST reading plus education to encourage return for skin test readings, drop-in policy for referral clinic.	-9	-9	-9	-9	-9	1	-8	-9	-9	-9	-9	104		-8	-8	0	54	12	-8	0	-9	5
Griffin	1999	Peer reviewed article	-8	Research	TB	No	Single arm cohort	1997	1998	5-9 months	Missouri	Kansasa City	Urban	homeless individuals at five shelters	-9	shelter-based	-8	-8	At the shelters	At the shelters	TST	-8	-9	-8	-8	-9	A mobile clinic with radiographic equipment was available on site so individuals who came back to have their TST and had a positive result could immediately get a chest xray.	none	none	-9	-9	84.7% Male | 46.2% White; 47.5% Black; 4.9% Hispanic; 1.2% Asian; <1% unknown	1	rec_method: Difficult to classify, is borderline between shelter based, HCF based, and multiple. Testing was done at a mobile clinic at the shelters. Decision to classify as shelter based is based on the fact that it appears that they atttempted to recruit from the shelter population in general, rather than patients who attended the clinic for other reasons.	-9	-9	-9	-9	856	654	-8	-8	0	654	89	-8	-9	-9	42
Kimerling	1999	Peer reviewed article	-8	Evaluation	TB	No	Cross-sectional	1996	1996	1-2 montha	Alabama	Birmingham	Urban	clients at two homeless shelters	-9	Shelter-based	-8	-8	Homeless shelter	-9	TST	-8	-9	-8	-8	-9	All screenings were done during the evening hours before the assignment of beds to registered clients, which was the only time that their movements could be controlled.	-9	-9	-9	-9	-9	1	-8	-9	-9	-9	-9	26	21	-8	-8	0	21	11	-8	0	-9	-9
Torres	1990	Peer reviewed article	-8	Evaluation	TB	No	Cross-sectional	1986	1989	30-31 months	New York	New York City	Urban	individuals staying at a "Gay Mens" Shelter on Ward Island	excluded if they had a history of active TB, a previously positive skin test or history of BCG vaccine. They also had to consent to an HIV test in order to be included.	Multiple (specify)	HCF and shelter based. Sti. Vincent's hospital and clinics provide medical care for shelter residents. Unclear if care is provided onsite.	-8	Unclear	Unclear	TST	-8	-8	-8	-8	-9	-9	-9	-9	20-61	34 yrs	100% Male | 70% Black; 20% Hispanic; 10% White | 41.4% IDU	1	Demograhics: the IDU % is out of those tested. The rest of the demographics is for the overall shelter during the time of the study	-9	-9	94	94	94	94	-8	-8	0	94	63	-8	0	-9	-9
Nolan	1990	Peer reviewed article	-8	Evaluation	TB	No	cross sectional	1985	1985	1 month	Washington	Seattle	Urban	individuals staying at a shelter for men.	Guest at the men's shelter	Shelter-based	-8	-8	-9	-9	TST	-8	-8	-8	-8	-9	-9	-9	-9	-9	-9	100% Male	1	-8	-9	-9	-9	-9	-9	93	-8	-8	0	93	24	-8	-9	-9	-9
Valencia	2004	conference abstract	-8	Evaluation	TB	No	single arm cohort	-9	-9	5 years	New York	New York City	urban	Mentally ill homeless men in New York city	Mentally ill and living in a "large NYC shelter"	Shelter-based	-8	-8	-9	-9	TST	-8	-9	-8	-8	-9	Integration of testing into a short-term case-management program	-9	-9	-9	-9	100% Male | 69% African American; 25% Latino| 61% schizophrenic	1	-8	200	-9	-8	-9	-9	184	-8	-8	11	173	67	-8	-9	67	67
Higashi	2014	conference abstract	-8	Evaluation	TB	No	Cross-sectional	2005	2009	46-47 months	San Francsico	California	Urban	homeless individuals	-9	HCF-based	-8	-8	-8	-8	IGRA	-8	Quantiferon Gold, and Quantiferon Gold-In-Tube	blood	-8	-9	-9	-9	-9	-9	-9	-9	-9	rec_method: Slide 8, where information on numbers tested and positive are found, is titled "TB Infection Prevalence by Test and Clinic Type," implying that the data comes from health care clinics.	-9	-9	-9	-9	11313	-8	-8	-8	378	10935	822	-9	-9	-9	-9
[truncated: 4 more columns]
